# Supplementary material for: Biorenewable FDCA-Based Alkyd Resins for More Sustainable Wood Coatings
Source: Polymers (Basel). 2025 Nov 14;17(22):3022. doi: 10.3390/polym17223022 (PMC12655958; doi:10.3390/polym17223022)
Supplement: Supplementary file 1 [file polymers-17-03022-s001.zip]

Archive with 1 entries (1 files):
- polymers-3963062-supplementary.pdf
